# Supplementary material for: Hierarchical Deep Learning Framework for Skin Disease and Cancer Classification Performance Enhancement
Source: Sensors (Basel). 2026 May 1;26(9):2833. doi: 10.3390/s26092833 (PMC13165980; doi:10.3390/s26092833)
Supplement: Supplementary file 1 [file sensors-26-02833-s001.zip]

Archive with 1 entries (1 files):
- sensors-4256414-supplementary.pdf
